# Supplementary material for: Investigating the Urinary Metabolome in the First Year of Life and Its Association with Later Diagnosis of Autism Spectrum Disorder or Non-Typical Neurodevelopment in the MARBLES Study
Source: Int J Mol Sci. 2023 May 29;24(11):9454. doi: 10.3390/ijms24119454 (PMC10254021; doi:10.3390/ijms24119454)
Supplement: Supplementary file 1 [file ijms-24-09454-s001.zip]

Archive with 1 entries (1 files):
- ijms-2408258-supplementary.pdf
